# Supplementary material for: Polysaccharides from European Black Elderberry Extract Enhance Dendritic Cell Mediated T Cell Immune Responses
Source: Int J Mol Sci. 2022 Apr 1;23(7):3949. doi: 10.3390/ijms23073949 (PMC8999536; doi:10.3390/ijms23073949)
Supplement: Supplementary file 1 [file ijms-23-03949-s001.zip]

Archive with 1 entries (1 files):
- ijms-1638900suppl for conversion.pdf
